# Supplementary material for: Identification of a Steric Zipper Motif in the Amyloidogenic Core of Human Cystatin C and Its Use for the Design of Self-Assembling Peptides
Source: Int J Mol Sci. 2022 May 22;23(10):5800. doi: 10.3390/ijms23105800 (PMC9147961; doi:10.3390/ijms23105800)
Supplement: Supplementary file 1 [file ijms-23-05800-s001.zip]

Archive with 1 entries (1 files):
- ijms-1728925-supplementary.pdf
